# Supplementary material for: Post-Marketing Safety Profile of Mirikizumab: A Multi-Database Pharmacovigilance Study Using FAERS and JADER with IL-23 Inhibitor Class Comparison
Source: Bioengineering (Basel). 2026 Jul 9;13(7):789. doi: 10.3390/bioengineering13070789 (PMC13405810; doi:10.3390/bioengineering13070789)
Supplement: Supplementary file 1 [file bioengineering-13-00789-s001.zip]

Archive with 1 entries (1 files):
- bioengineering-4383463-supplementary.pdf
